# Supplementary material for: Integrative Transcriptome Analyses of the Human Fallopian Tube: Fimbria and Ampulla—Site of Origin of Serous Carcinoma of the Ovary
Source: Cancers (Basel). 2020 Apr 27;12(5):1090. doi: 10.3390/cancers12051090 (PMC7281286; doi:10.3390/cancers12051090)
Supplement: Supplementary file 1 [file cancers-12-01090-s001.zip]

Archive with 8 entries (7 files):
- cancers-775924-suppl-final/
- cancers-775924-suppl-final/Supplementary Dataset 1.xlsx
- cancers-775924-suppl-final/Supplementary Dataset 2.xlsx
- cancers-775924-suppl-final/Supplementary Dataset 3.xlsx
- cancers-775924-suppl-final/Supplementary Dataset 4.xlsx
- cancers-775924-suppl-final/Supplementary Dataset 5.xlsx
- cancers-775924-suppl-final/Supplementary Dataset 6.xlsx
- cancers-775924-suppl-final/Supplementary Figures_Cancers Final.pdf
