# Supplementary material for: Integrative Transcriptome Analyses of the Human Fallopian Tube: Fimbria and Ampulla—Site of Origin of Serous Carcinoma of the Ovary
Source: Cancers (Basel). 2020 Apr 27;12(5):1090. doi: 10.3390/cancers12051090 (PMC7281286; doi:10.3390/cancers12051090)
Supplement: Supplementary file 1 [file cancers-12-01090-s001.zip › cancers-775924-suppl-final/Supplementary Dataset 1.xlsx]

## Sheet: Sheet1
Supplementary Table 1. List of fallopian tube snap frozen archival tissues used for LCM and gene expression
Case ID	Anatomical FTE profiled	Cycle	Phase	Diagnosis at time of tissue collction	Age
FIM1/FT1	Fimbria+Ampulla	Luteal	Secretory	benign cyst, left ovary, mucinous cystadenoma	45
FIM2/FT2	Fimbria+Ampulla	Follicular	Proliferative	Serous benign cyst, serous cystadenoma	48
FIM3/FT3	Fimbria+Ampulla	Follicular	Proliferative	Fibroma	53
FIM4/FT4	Fimbria+Ampulla	Follicular	Proliferative	Cervical cancer	45
FIM5/FT5	Fimbria+Ampulla	Follicular	Proliferative	History of Cervical Cancer	47
FIM6	Fimbria	Follicular	Proliferative	Cervical Cancer	34
FIM7/FT7	Fimbria+Ampulla	Luteal	Secretory	Cervical cancer	44
FIM8/FT8	Fimbria+Ampulla	Luteal	Secretory	Cervical cancer	41
FIM9/FT9	Fimbria+Ampulla	Follicular	Proliferative	Endometriosis	48
FIM10/FT10	Fimbria+Ampulla	Luteal	Secretory	Cervical cancer	47
FIM12/FT12	Fimbria+Ampulla	Luteal	Secretory	Cervical cancer	43
FIM11/FT11	Fimbria+Ampulla	Luteal	Secretory	Cervical cancer	42
FIM13/FT13	Fimbria+Ampulla	Follicular	Proliferative	Luteinized cyst	43
Primary Cells
5037	Fimbria+Ampulla	N/A	Inactive	Adenomysis	42
5096	Fimbria+Ampulla	Follicular	Proliferative	menorrhhagia	49
