# Supplementary material for: Integrative Transcriptome Analyses of the Human Fallopian Tube: Fimbria and Ampulla—Site of Origin of Serous Carcinoma of the Ovary
Source: Cancers (Basel). 2020 Apr 27;12(5):1090. doi: 10.3390/cancers12051090 (PMC7281286; doi:10.3390/cancers12051090)
Supplement: Supplementary file 1 [file cancers-12-01090-s001.zip › cancers-775924-suppl-final/Supplementary Dataset 2.xlsx]

## Sheet: Sheet1
Supplementary Table 2. Differentially expressed genes in IPA pathway analysis
Top Canonical Pathways by Phase	Genes
Antigen Presentation Pathway	B2M, CD74, CIITA, HLA-A, HLA-B, HLA-C, HLA-DMA, HLA-DMB, HLA-DOA, HLA-DPA1, HLA-DPB1, HLA-DQA1, HLA-DQB1, HLA-DQB2, HLA-DRA, HLA-DRB1, HLA-DRB5, HLA-E, HLA-F, HLA-G, PSMB8, PSMB9, TAP1, TAP2, TAPBP
Allograft Rejection Signaling	B2M, CD40, CD86, FCER1G, HLA-A, HLA-B, HLA-C, HLA-DRA, HLA-DMA, HLA-DMB, HLA-DOA, HLA-DPA1, HLA-DPB1, HLA-DQA1, HLA-DQB1, HLA-DQB2, HLA-DRB1, HLA-DRB5, HLA-E, HLA-F, HLA-G, PRF1
OX40 (T-cell survival) Signaling Pathway	B2M, CD4, HLA-A, HLA-B, HLA-C, HLA-DMA, HLA-DMB, HLA-DOA, HLA-DPA1, HLA-DPB1, HLA-DQA1, HLA-DQB1, HLA-DQB2, HLA-DRA, HLA-DRB1, HLA-DRB5, HLA-E, HLA-F, HLA-G, MAPK8
Autoimmune Thyroid Disease Signaling	CD40, CD86, FCER1G, HLA-A, HLA-B, HLA-C, HLA-DMA, HLA-DMB, HLA-DOA, HLA-DPA1, HLA-DPB1, HLA-DQA1, HLA-DQB1, HLA-DQB2, HLA-DRA, HLA-DRB1, HLA-DRB5, HLA-E, HLA-F, HLA-G, PRF1
T Helper Cell Differentiation	BCL6, CD40, CD86, FCER1G, HLA-A, HLA-B, HLA-C, HLA-DMA, HLA-DMB, HLA-DOA, HLA-DPA1, HLA-DPB1, HLA-DQA1, HLA-DQB1, HLA-DRA, HLA-DRB1, HLA-DRB5, IFNGR1, IFNR2, IL10RA, IL10RB, IL2RG, IL6ST, STAT1, STAT6, TNFRSF1A
Top Canonical Pathways by Anatomy
Role of Oct4 in Mammalian Embryonic Stem Cell Pluripotency	AQR, CDX2, ETS2, FBX015, FOXA1, FOXA2, FOXD3, IGF2BP1, JARID2, KDM5B, NR2F2, NR2F6, NR5A1, NR5A2, PPP1R6, RARA, SALL4, SH3GLB1, SOX2, SPP1, TASO2, TDRD7, UTF1
Cellular Effects of Sildenafil	ACTA, ADCY2, ADCY8, CACNA1A, CACNA1C, CACNA1E, CACNA1S, CACNG2, CACNG4, CACNG6, CACNG7, CALM1, GNAS, GPR37, GUCY1A1, GUCY1B1, GUCY1B1, GUCY2D, ITPR2, ITPR3, KCNH2, KCNN1, KCNN3, KCNN4, KCNQ2, MYH2, MYH8, MYH10, MYH13, MYH14, MYL1, MYL9, MYL12A, NOS3, PABPC4, PDE1A, PDE1B, PDE1C, PDE3A, PDE4D, PDE5A, PLCB1, PLCD1, PLCH2, PLCL1, PLCL2, PPP1R12A, PPP1R12B, PRKACB, PRKACG, PRKAR1A, PRKAR1B, SLC4A10
Planar Cell Polarity pathway	ATF2, CTHRC1, EFNB1, FZD4, FZD8, FZD9, HSPB1, JUN, JUNB, JUND, LGR4, MAPK10, ROCK1, ROCK2, ROR2, RSP03, SDC1, SDC2, SDC3, SDC4, WNT11, WNT16, WNT10B, WNT3A, WNT5A, WNT5B, WNT7A, WNT7B, WNT9A
Vitamin D Receptor /Retinoid X Receptor Activation	CCL5, CCNC, CDKN1A, CEBPA, CEBPB, COL13A1, CSF2, CST6, CYP24A1, FOX01, GTF2B, HOXA10, IGFBP1, IL2, IL12A, KLF4, KLK6, NCOA1, NCOA2, NCOR1, PDGFA, PRKCD, PRKCG, PRKCI, PRKCZ, PRKD3, PTH, RXRA, SEMA3B, SPP1, SULT2A1, TGFB2, VDR
GDP mannose Biosynthesis	GMPPB, GPI, MPI, PMM1, PMM2
NRF2-mediated Oxidative Stress Response	ABCC4, ACTA2, AOX1, ATM, CAT, CREBBP, CUL3, DNAJA4, DNAJB1, DNAJB2, DNAJB5, DNAJB6, DNAJB8, DNAJB13, DNAJB14, DNAJC5, DNAJC10, DNAJC11, DNAJC13, DNAJC18, DNAJC21, EIF2AK3, EPHX1, FGFR2, FGFR3, FOS, FRS2, FTH1, FTL, GAB1, GCLC, GCLM, GPX2, GSTA1, GSTA2, GSTA3, GSTA4, GSTM2, GSTP1, HERPUD1, HRAS, IRS2, JUN, JUND, MAF, MAFF, MAFG, MAP2K3, MAP2K6, MAP3K1, MAP3K5, MAP3K7, MAPK3, MGST1, NFE2L2, NQ01, P…
