# Supplementary material for: Integrative Transcriptome Analyses of the Human Fallopian Tube: Fimbria and Ampulla—Site of Origin of Serous Carcinoma of the Ovary
Source: Cancers (Basel). 2020 Apr 27;12(5):1090. doi: 10.3390/cancers12051090 (PMC7281286; doi:10.3390/cancers12051090)
Supplement: Supplementary file 1 [file cancers-12-01090-s001.zip › cancers-775924-suppl-final/Supplementary Dataset 3.xlsx]

## Sheet: Sheet1
Supplementary Table 3. Gene expression differences between Fimbria and Ampulla Independent of Ovulatory Phase. Genes are ranked according to T statistics (Fim - Amp).
Probe Set ID	Gene Symbol	EntrezID	T (Fimb – Amp)	P.Value	adj.P.Val
TC16001187.hg.1	TPPP3	51673	7.4803	1.91e-06	0.0349
TC08002593.hg.1	C8orf12	83656	7.0777	3.69e-06	0.0349
TC02001322.hg.1	TUBA4B	80086	7.0256	4.03e-06	0.0349
TC17001326.hg.1	SLC6A4	6532	7.0101	4.13e-06	0.0349
TC07000714.hg.1	MIR3666	100500896	6.9518	4.56e-06	0.0349
TC11000651.hg.1	CST6	1474	6.8455	5.45e-06	0.0349
TC12001277.hg.1	ERP27	121506	6.7915	5.98e-06	0.0349
TC04000548.hg.1	NPNT	255743	6.7546	6.36e-06	0.0349
TC06002314.hg.1	RP11-568A7.3	26121	6.7013	6.97e-06	0.0349
TC03000949.hg.1	LINC-01014	100874330	6.568	8.77e-06	0.0349
TC10000157.hg.1	SPAG6	9576	6.5567	8.94e-06	0.0349
TC17002592.hg.1	CCL15-CCL14	34824	6.5317	9.34e-06	0.0349
TC06001542.hg.1	VWA7	80737	6.3988	1.18e-05	0.0349
TC15000461.hg.1	---	---	6.3599	1.26e-05	0.0349
TC08001979.hg.1	---	---	6.2536	1.52e-05	0.0361
TC0X002291.hg.1	LOC158960	---	6.2398	1.56e-05	0.0361
TC21000484.hg.1	TFF3	7033	6.2398	1.56e-05	0.0361
TC05000893.hg.1	FABP6	2172	6.2239	1.61e-05	0.0361
TC12000416.hg.1	LOC100509541	---	6.1801	1.74e-05	0.0371
TC06002178.hg.1	NMBR	4829	6.1574	1.81e-05	0.0375
TC10000044.hg.1	AKR1C4	1109	6.0892	2.04e-05	0.0407
TC05001213.hg.1	---	---	6.0539	2.18e-05	0.0407
TC06001163.hg.1	PACRG	135138	6.0484	2.2e-05	0.0407
TC13000613.hg.1	ENOX1	55068	6.0321	2.26e-05	0.0407
TC06002118.hg.1	TAAR1	134864	6.0052	2.38e-05	0.0407
TC01000451.hg.1	GJA4	2701	6.0008	2.4e-05	0.0407
TC01000539.hg.1	FAM183A	440585	5.996	2.42e-05	0.0407
TC21000749.hg.1	---	---	5.9827	2.48e-05	0.0407
TC02004078.hg.1	---	---	5.9814	2.48e-05	0.0407
TC13000977.hg.1	---	---	5.9254	2.75e-05	0.0438
TC07000713.hg.1	FOXP2	93986	5.9162	2.79e-05	0.0438
TC10002925.hg.1	AKR1C3	8644	5.8901	2.93e-05	0.044
TC04000441.hg.1	LOC100505875	---	5.8866	2.95e-05	0.044
TC13001050.hg.1	---	---	5.8783	2.99e-05	0.044
TC05000010.hg.1	TRIP13	9319	5.8628	3.08e-05	0.0443
TC08001316.hg.1	EYA1	2138	5.8264	3.29e-05	0.0444
TC04002083.hg.1	---	---	5.8189	3.34e-05	0.0444
TC05001304.hg.1	C6	729	5.8096	3.39e-05	0.0444
TC03001430.hg.1	ZMYND10	51364	5.79	3.52e-05	0.0446
TC10000986.hg.1	AKR1C2	1646	5.784	3.56e-05	0.0446
TC16002029.hg.1	---	---	5.7768	3.61e-05	0.0446
TC03002614.hg.1	---	---	5.7654	3.68e-05	0.0448
TC08002638.hg.1	---	---	5.7113	4.07e-05	0.0463
TC15000629.hg.1	CORO2B	10391	5.6669	4.42e-05	0.0482
TC02004312.hg.1	---	---	-5.6642	4.44e-05	0.0482
TC02003747.hg.1	---	---	-5.6983	4.17e-05	0.0467
TC07001606.hg.1	SAMD9L	219285	-5.717	4.03e-05	0.0463
TC04000788.hg.1	GUCY1B3	2983	-5.7222	3.99e-05	0.0463
TC06003906.hg.1	PLAGL1	---	-5.7262	3.96e-05	0.0463
TC02001935.hg.1	LOC644838	644838	-5.8089	3.4e-05	0.0444
TC0X001347.hg.1	ODZ1/TENM1	10178	-5.8373	3.23e-05	0.0444
TC05003439.hg.1	ITGA1	3672	-6.2131	1.64e-05	0.0361
TC14002077.hg.1	---	---	-6.4182	1.14e-05	0.0349
TC06001912.hg.1	ME1	4199	-6.4302	1.11e-05	0.0349
TC06003665.hg.1	---	---	-6.474	1.03e-05	0.0349
TC09000274.hg.1	---	---	-6.5761	8.65e-06	0.0349
TC05003298.hg.1	---	---	-6.6907	7.1e-06	0.0349
TC16001110.hg.1	SALL1	6299	-6.8321	5.58e-06	0.0349
TC21000344.hg.1	CYYR1	116159	-9.2812	1.29e-07	0.0091
