# Supplementary material for: Integrative Transcriptome Analyses of the Human Fallopian Tube: Fimbria and Ampulla—Site of Origin of Serous Carcinoma of the Ovary
Source: Cancers (Basel). 2020 Apr 27;12(5):1090. doi: 10.3390/cancers12051090 (PMC7281286; doi:10.3390/cancers12051090)
Supplement: Supplementary file 1 [file cancers-12-01090-s001.zip › cancers-775924-suppl-final/Supplementary Dataset 4.xlsx]

## Sheet: Sheet1
Supplementary Table 4. Gene expression differences between Fimbria and Ampulla by Ovulatory Phase. Genes are ranked according to expression levels.
Fimbria vs Ampulla in Follicular Phase						Fimbria vs Ampulla in Luteal Phase
Probe Set ID	Gene Symbol	Fold Change	ANOVA p-value			Probe Set ID	Gene Symbol	Fold Change	ANOVA p-value
TC14002309.hg.1	SERPINA3	5.58	0.002574			TC19002172.hg.1	---	5.98	0.036507
TC09000799.hg.1	PAEP	3.18	0.012429			TC03001128.hg.1	EGOT	4.54	0.018431
TC06001802.hg.1	GSTA2	2.91	0.044737			TC03002782.hg.1	---	4.32	0.01949
TC06002118.hg.1	TAAR1	2.88	0.005306			TC03000014.hg.1	---	3.9	0.01664
TC18000880.hg.1	linc-CDH2-2	2.57	0.023937			TC18000880.hg.1	linc-CDH2-2	2.52	0.017199
TC04002601.hg.1	---	2.51	0.013025			TC11000250.hg.1	---	2.31	0.026517
TC04002090.hg.1	linc-MRPS18C	2.47	0.009671			TC16001221.hg.1	TMED6	2.3	0.002117
TC09002441.hg.1	---	2.47	0.005498			TC12001770.hg.1	---	2.29	0.035512
TC12001723.hg.1	TSPAN8	2.34	0.033886			TC13001050.hg.1	---	2.26	0.000996
TC13001048.hg.1	linc-C13orf31-1	2.33	0.024198			TC20000329.hg.1	---	2.11	0.005348
TC07000714.hg.1	MIR3666	2.3	0.000952			TC06001803.hg.1	GSTA1	2.09	0.002738
TC09001682.hg.1	OBP2B	2.22	0.042195			TC05001556.hg.1	VCAN-AS1	-2.05	0.032064
TC02001364.hg.1	CCL20	2.2	0.041381			TC14001369.hg.1	SNORA79	-2.06	0.01496
TC16001729.hg.1	---	2.16	0.038255			TC02000859.hg.1	piR-50277	-2.08	0.010098
TC16000007.hg.1	HBA2; HBA1	2.07	0.043804			TC22000444.hg.1	piR-41796	-2.08	0.010098
TC04001344.hg.1	PLAC8	2.05	0.005502			TC06001083.hg.1	---	-2.11	0.00044
TC10000536.hg.1	piR-41795	2.03	0.005948			TC08000306.hg.1	---	-2.14	0.011464
TC13001261.hg.1	---	2.02	0.003101			TC02004312.hg.1	---	-2.16	0.000327
TC07000139.hg.1	SNORD93	-2.02	0.0132			TC07001352.hg.1	SNORA5A	-2.17	0.010629
TC18000146.hg.1	MIR3975	-2.05	0.020544			TC13000234.hg.1	PCDH17	-2.17	0.003723
TC0X001810.hg.1	linc-TCEAL1	-2.06	0.020026			TC14000088.hg.1	---	-2.21	0.036027
TC01001509.hg.1	---	-2.09	0.031811			TC21000344.hg.1	CYYR1	-2.21	4e-05
TC0X002196.hg.1	linc-LRCH2-1	-2.11	0.002112			TC02001935.hg.1	LOC644838	-2.22	0.000426
TC12001610.hg.1	SNORD59B	-2.15	0.041477			TC01002597.hg.1	RNU5F-1	-2.23	0.042386
TC0X001843.hg.1	---	-2.16	0.001877			TC13000594.hg.1	MIR320D1	-2.23	0.023848
TC15001679.hg.1	piR-39648	-2.23	0.010727			TC06003665.hg.1	---	-2.25	0.002875
TC02004258.hg.1	---	-2.24	0.029473			TC10000547.hg.1	piR-33414	-2.36	0.041375
TC16001110.hg.1	SALL1	-2.29	0.000362			TC11003325.hg.1	---	-2.52	0.006207
TC19001338.hg.1	piR-56832	-2.33	0.006324			TC07002675.hg.1	---	-2.64	0.035458
TC02001886.hg.1	---	-2.38	0.013059			TC04002072.hg.1	---	-3.03	0.004006
TC14000256.hg.1	LRFN5	-2.38	0.000452			TC0X001833.hg.1	---	-4.11	0.015035
TC10000365.hg.1	LOC100507008	-2.42	0.018472
TC15001868.hg.1	piR-52684	-2.47	0.03045
TC17000142.hg.1	---	-2.65	0.001162
TC15000672.hg.1	piR-55000	-2.7	0.005905
