# Supplementary material for: Integrative Transcriptome Analyses of the Human Fallopian Tube: Fimbria and Ampulla—Site of Origin of Serous Carcinoma of the Ovary
Source: Cancers (Basel). 2020 Apr 27;12(5):1090. doi: 10.3390/cancers12051090 (PMC7281286; doi:10.3390/cancers12051090)
Supplement: Supplementary file 1 [file cancers-12-01090-s001.zip › cancers-775924-suppl-final/Supplementary Dataset 5.xlsx]

## Sheet: GeneSet Phase
Supplementary Table 5: Gene set analysis of differentially expressed genes between the fimbria and ampulla by phase
Follicular versus Luteal
Down GO Sets by Phase					Up GO Sets by Phase
Pval	AdjPval	GeneSet	GenesInSet		Pval	AdjPval	GeneSet	GenesInSet
6.13173e-20	3.27128e-16	interferon-gamma-mediated signaling pathway	65		1.4859e-42	3.96365e-39	detection of chemical stimulus involved in sensory perception of smell	384
1.98253e-17	5.28839e-14	innate immune response	621		1.4859e-42	3.96365e-39	olfactory receptor activity	384
3.73168e-16	6.63618e-13	immune response	313		7.88487e-29	1.40219e-25	G-protein coupled receptor activity	594
1.73591e-15	2.31527e-12	cytokine-mediated signaling pathway	232		3.51738e-22	4.6913e-19	G-protein coupled receptor signaling pathway	786
3.32608e-13	3.54893e-10	signal transduction	982		2.54686e-16	2.7175e-13	cellular metabolic process	115
3.84892e-12	3.42233e-09	inflammatory response	293		7.88134e-16	7.00782e-13	respiratory electron transport chain	85
4.58311e-12	3.49299e-09	MHC class II protein complex	16		1.93662e-13	1.47598e-10	mitochondrial inner membrane	306
9.00939e-10	6.00814e-07	T cell receptor signaling pathway	88		6.4144e-12	4.2776e-09	protein N-linked glycosylation via asparagine	96
1.64516e-09	9.75216e-07	integral component of lumenal side of endoplasmic reticulum membrane	28		1.21288e-09	7.18969e-07	endoplasmic reticulum membrane	705
2.30657e-09	1.23056e-06	cell surface receptor signaling pathway	155		1.53913e-09	8.21128e-07	cellular protein metabolic process	501
4.439e-09	2.15292e-06	MHC class II receptor activity	12		1.98576e-09	9.63095e-07	mitochondrial matrix	236
5.76432e-09	2.56272e-06	protein phosphorylation	468		2.71733e-09	1.20808e-06	mitotic cell cycle	387
1.74366e-08	7.15573e-06	neutrophil chemotaxis	40		1.24824e-08	5.12258e-06	mitochondrial proton-transporting ATP synthase complex	18
2.51092e-08	9.08698e-06	peptide antigen binding	30		4.09517e-08	1.56055e-05	mitochondrial respiratory chain complex I	38
2.55491e-08	9.08698e-06	regulation of immune response	85		2.71796e-07	9.66688e-05	ER to Golgi vesicle-mediated transport	53
5.30989e-08	1.65612e-05	type I interferon signaling pathway	65		4.66536e-07	0.000147532	post-translational protein modification	197
5.55209e-08	1.65612e-05	transmembrane signaling receptor activity	107		4.70113e-07	0.000147532	endoplasmic reticulum-Golgi intermediate compartment	56
5.61986e-08	1.65612e-05	IgG binding	12		6.30544e-07	0.000186886	mitochondrial electron transport, NADH to ubiquinone	38
5.89808e-08	1.65612e-05	defense response to virus	137		9.01307e-07	0.000253077	mitochondrial ATP synthesis coupled proton transport	14
1.19601e-07	3.19036e-05	cell adhesion	410		1.97908e-06	0.000527921	NADH dehydrogenase (ubiquinone) activity	37
Top 20 Biological Processes Gene Sets for Phase, up and down regulated

## Sheet: Reeactome - Phase
Follicular versus Luteal
Down Reactome Sets by Phase					Up Reactome Sets by Phase
Pval	AdjPval	GeneSet	GenesInSet		Pval	AdjPval	GeneSet	GenesInSet
9.10152e-17	1.15589e-13	Interferon gamma signaling	64		6.86473e-31	8.71821e-28	Olfactory Signaling Pathway	334
1.78474e-13	1.13331e-10	Cytokine Signaling in Immune system	269		2.7753e-17	1.76232e-14	Respiratory electron transport, ATP synthesis by chemiosmotic coupling, and heat production by uncoupling proteins.	82
6.00997e-12	2.54422e-09	Innate Immune System	532		5.52564e-15	2.33919e-12	The citric acid (TCA) cycle and respiratory electron transport	117
1.06994e-10	3.39707e-08	Interferon Signaling	159		2.95889e-13	9.39448e-11	Respiratory electron transport	63
1.0307e-09	2.61799e-07	Immunoregulatory interactions between a Lymphoid and a non-Lymphoid cell	68		2.99799e-08	7.61491e-06	GPCR downstream signaling	825
2.24657e-08	4.75525e-06	TCR signaling	58		1.37082e-07	2.90157e-05	Cell Cycle, Mitotic	458
1.00791e-07	1.82864e-05	Phosphorylation of CD3 and TCR zeta chains	17		2.41588e-07	4.3831e-05	Mitotic M-M/G1 phases	322
1.73071e-07	2.7475e-05	Interferon alpha/beta signaling	63		4.25704e-07	6.59914e-05	Mitotic Prometaphase	115
4.20307e-07	5.93099e-05	Adaptive Immune System	603		4.73587e-07	6.59914e-05	Asparagine N-linked glycosylation	116
8.78544e-07	0.000106472	Downstream TCR signaling	41		5.19617e-07	6.59914e-05	Metabolism of proteins	615
9.22203e-07	0.000106472	Translocation of ZAP-70 to Immunological synapse	15		1.03738e-06	0.00011977	Cholesterol biosynthesis	21
1.35709e-06	0.000143626	Generation of second messenger molecules	28		1.13819e-06	0.000120459	Resolution of Sister Chromatid Cohesion	106
4.99143e-06	0.000487624	Endosomal/Vacuolar pathway	8		1.78131e-06	0.000172584	M Phase	291
6.0517e-06	0.000548976	DAP12 interactions	165		1.90251e-06	0.000172584	Cell Cycle	520
7.63982e-06	0.000646838	PD-1 signaling	20		2.27133e-06	0.000192306	Formation of ATP by chemiosmotic coupling	16
2.06905e-05	0.00164231	Complement cascade	33		4.50535e-06	0.000357612	Signaling by GPCR	925
2.55952e-05	0.00186462	Platelet activation, signaling and aggregation	204		1.86071e-05	0.00139006	Separation of Sister Chromatids	163
2.64277e-05	0.00186462	Signaling by PDGF	176		3.16078e-05	0.00223011	Mitochondrial protein import	50
2.8516e-05	0.00190607	DAP12 signaling	151		3.9e-05	0.00240434	Regulation of cholesterol biosynthesis by SREBP (SREBF)	38
Top 20 Reactome Gene Sets for Phase, up and down regulated

## Sheet: Cytobands
Follicular versus Luteal
Down Cytoband Sets by Phase					Up Cytoband Sets by Phase
Pval	AdjPval	GeneSet	GenesInSet		Pval	AdjPval	GeneSet	GenesInSet
8.18739e-09	7.78621e-06	16p13.3	199		8.31772e-07	0.000791015	12q13.2	34
4.26975e-07	0.000203027	19p13.3	201		2.24332e-05	0.00645745	9p22	19
6.83261e-07	0.000216594	16p11.2	112		2.36601e-05	0.00645745	9q31.1	24
0.00011012	0.0261811	6p21.3	161		2.71607e-05	0.00645745	7q34	88
0.00020167	0.0383575	11p15.5	95		4.67955e-05	0.00890051	11q12.1	83
0.000332717	0.0527356	1p36.3	12		0.000124819	0.0197838	4q13.3	34
					0.000226688	0.0307972	21q21.1	15
					0.000495917	0.0589521	Xq13.3	10
Top Cytobands Gene Sets for Phase, up and down regulated
