# Supplementary material for: Integrative Transcriptome Analyses of the Human Fallopian Tube: Fimbria and Ampulla—Site of Origin of Serous Carcinoma of the Ovary
Source: Cancers (Basel). 2020 Apr 27;12(5):1090. doi: 10.3390/cancers12051090 (PMC7281286; doi:10.3390/cancers12051090)
Supplement: Supplementary file 1 [file cancers-12-01090-s001.zip › cancers-775924-suppl-final/Supplementary Dataset 6.xlsx]

## Sheet: GO GeneSets-Anatomy
Ampulla versus Fimbria
Down GO Sets by Anatomy					Up GO Sets by Anatomy
Pval	AdjPval	GeneSet			Pval	AdjPval	GeneSet
3.15905e-41	1.68535e-37	gene expression			3.16766e-20	1.68995e-16	G-protein coupled receptor signaling pathway
3.89748e-26	1.03965e-22	nucleolus			1.20916e-18	3.22544e-15	G-protein coupled receptor activity
3.04349e-25	5.41234e-22	translation			4.98421e-15	6.64769e-12	detection of chemical stimulus involved in sensory perception of smell
1.30418e-24	1.73945e-21	RNA binding			4.98421e-15	6.64769e-12	olfactory receptor activity
4.75572e-22	5.07435e-19	RNA splicing			1.60089e-13	1.70814e-10	synaptic transmission
3.92614e-20	3.49099e-17	translational initiation			1.97329e-11	1.75458e-08	keratin filament
5.70955e-20	4.35149e-17	nuclear speck			1.83735e-09	1.40032e-06	postsynaptic membrane
8.34959e-19	5.56813e-16	viral process			2.67762e-09	1.78564e-06	neuropeptide signaling pathway
1.31097e-17	7.77115e-15	mRNA splicing, via spliceosome			1.41067e-08	7.8588e-06	potassium ion transmembrane transport
1.65356e-17	8.82174e-15	RNA metabolic process			1.47307e-08	7.8588e-06	sequence-specific DNA binding
2.87942e-17	1.39652e-14	SRP-dependent cotranslational protein targeting to membrane			3.2458e-08	1.55184e-05	digestion
1.09789e-16	4.88104e-14	cellular protein metabolic process			3.49054e-08	1.55184e-05	regulation of ion transmembrane transport
1.34137e-15	5.50476e-13	nuclear-transcribed mRNA catabolic process, nonsense-mediated decay			7.38553e-08	3.03091e-05	hormone activity
1.94502e-15	7.41191e-13	mRNA metabolic process			2.63558e-07	0.000100434	cell junction
1.47487e-14	5.24562e-12	nucleotide binding			3.41427e-07	0.000121434	cell differentiation
4.74352e-14	1.58167e-11	translational termination			4.20408e-07	0.000133043	transmembrane transport
2.83363e-13	8.78163e-11	viral transcription			4.38043e-07	0.000133043	spermatogenesis
2.96288e-13	8.78163e-11	mRNA processing			4.57878e-07	0.000133043	intermediate filament
1.65505e-12	4.6472e-10	spliceosomal complex			4.73817e-07	0.000133043	calcium ion transmembrane transport
2.67765e-12	7.14264e-10	translational elongation			6.68006e-07	0.000176986	axoneme
Top 20 Biological Processes Gene Sets for Anatomy up and down regulated

## Sheet: Reactome-Anatomy
Supplementary Table 6. Gene set analysis of differentially expressed genes between the fimbria and ampulla by anatomy
Ampulla versus Fimbria
Down Reactome Sets by Anatomy					Up Reactome Sets by Anatomy
Pval	AdjPval	GeneSet			Pval	AdjPval	GeneSet
9.81039e-20	1.24592e-16	Translation			5.40775e-35	6.86784e-32	Signaling by GPCR
1.34511e-17	8.54146e-15	Generic Transcription Pathway			5.16199e-32	3.27786e-29	GPCR downstream signaling
1.46701e-16	4.65775e-14	Eukaryotic Translation Initiation			5.32748e-22	2.2553e-19	GPCR ligand binding
1.46701e-16	4.65775e-14	Cap-dependent Translation Initiation			1.05641e-17	3.35409e-15	Olfactory Signaling Pathway
9.20949e-16	1.94934e-13	L13a-mediated translational silencing of Ceruloplasmin expression			1.39908e-16	3.55367e-14	Class A/1 (Rhodopsin-like receptors)
9.20949e-16	1.94934e-13	3' -UTR-mediated translational regulation			3.58386e-13	7.58584e-11	Neuronal System
1.30153e-15	2.36135e-13	GTP hydrolysis and joining of the 60S ribosomal subunit			3.3664e-10	6.1076e-08	Peptide ligand-binding receptors
9.61835e-15	1.52691e-12	SRP-dependent cotranslational protein targeting to membrane			2.72789e-09	4.33053e-07	G alpha (s) signalling events
4.85292e-14	6.84801e-12	Metabolism of RNA			1.14519e-08	1.61343e-06	Transmembrane transport of small molecules
6.17478e-14	7.84197e-12	Formation of a pool of free 40S subunits			1.27042e-08	1.61343e-06	Potassium Channels
5.44364e-13	6.28493e-11	Metabolism of mRNA			8.65531e-08	9.6055e-06	Amine ligand-binding receptors
3.46467e-12	3.54563e-10	Nonsense Mediated Decay (NMD) independent of the Exon Junction Complex (EJC)			9.07607e-08	9.6055e-06	Transmission across Chemical Synapses
3.62938e-12	3.54563e-10	Influenza Infection			1.00893e-07	9.8565e-06	Class B/2 (Secretin family receptors)
4.86667e-12	4.41477e-10	Processing of Capped Intron-Containing Pre-mRNA			4.59369e-07	4.16713e-05	G alpha (q) signalling events
1.48337e-11	1.17742e-09	mRNA Splicing - Major Pathway			1.49439e-06	0.000126525	Phase 1 - Functionalization of compounds
1.48337e-11	1.17742e-09	mRNA Splicing			1.67419e-06	0.000132889	Transport of glucose and other sugars, bile salts and organic acids, metal ions and amine compounds
1.67874e-11	1.22888e-09	Peptide chain elongation			3.42797e-06	0.00025609	Gastrin-CREB signalling pathway via PKC and MAPK
1.83849e-11	1.22888e-09	Nonsense-Mediated Decay (NMD)			4.28391e-06	0.000302253	G alpha (i) signalling events
1.83849e-11	1.22888e-09	Nonsense Mediated Decay (NMD) enhanced by the Exon Junction Complex (EJC)			1.05219e-05	0.000703306	Neurotransmitter Receptor Binding And Downstream Transmission In The Postsynaptic Cell
2.07617e-11	1.31837e-09	Influenza Life Cycle			1.52994e-05	0.000949467	Cytochrome P450 - arranged by substrate type
Top 20 Reactome Gene Sets for Anatomy up and down regulated

## Sheet: Cytobands
Ampulla versus Fimbria
Down Cytoband Sets by Anatomy					Up Cytoband Sets by Anatomy
Pval	AdjPval	GeneSet			Pval	AdjPval	GeneSet
4.04354e-08	3.84541e-05	15q11.2			5.85598e-12	5.56904e-09	16p13.3
7.15696e-05	0.0336512	4q22.1			7.84657e-11	3.73104e-08	19p13.3
0.000118805	0.0336512	4q12			9.30632e-09	2.9501e-06	17q21.2
0.00014154	0.0336512	2p12			4.79783e-08	1.14069e-05	9q34.3
0.000213684	0.033845	18q11.2			1.76699e-07	3.36082e-05	22q11.21
0.000245553	0.033845	19p12			1.4365e-06	0.000227685	11p15.5
0.000249612	0.033845	14q21			1.52597e-05	0.00207314	21q22.3
0.000284711	0.033845	3p24.2			3.69134e-05	0.00396283	1p36.21
0.000344359	0.0363872	7q21.2			3.75031e-05	0.00396283	2q37.3
0.000566233	0.0493775	7p15.3			6.34657e-05	0.00603559	8p21.3
0.000571139	0.0493775	10p11.2			0.000102924	0.00889828	19q13.32
					0.000136009	0.0107787	17q25.3
					0.000183749	0.013442	19p13.12
					0.000216274	0.0146912	20q11.21
					0.000236481	0.0149929	Xp11.23
					0.000271155	0.0158759	19q13.42
					0.000287496	0.0158759	11q13.2
					0.000313054	0.0158759	17p13.1
					0.000317185	0.0158759	11q22.1
Top Cytobands Gene Sets for Anatomy up and down regulated
